# Supplementary material for: Characterization, Microbial Community Structure, and Pathogen Occurrence in Two Typical Eel Farms
Source: Microorganisms. 2025 Jul 10;13(7):1624. doi: 10.3390/microorganisms13071624 (PMC12298136; doi:10.3390/microorganisms13071624)
Supplement: Supplementary file 1 [file microorganisms-13-01624-s001.zip]

Archive with 1 entries (1 files):
- microorganisms-3717727-supplementary.pdf
